# Supplementary material for: TSLP Exacerbates Septic Inflammation via Murine Double Minute 2 (MDM2) Signaling Pathway
Source: J Clin Med. 2019 Sep 1;8(9):1350. doi: 10.3390/jcm8091350 (PMC6780965; doi:10.3390/jcm8091350)
Supplement: Supplementary file 1 [file jcm-08-01350-s001.zip]

Archive with 1 entries (1 files):
- jcm-554659-supplementary.docx
